# Supplementary material for: Gut Microbiome Alterations in Mild Cognitive Impairment: Findings from the ALBION Greek Cohort
Source: Microorganisms. 2025 Sep 10;13(9):2112. doi: 10.3390/microorganisms13092112 (PMC12473069; doi:10.3390/microorganisms13092112)
Supplement: Supplementary file 1 [file microorganisms-13-02112-s001.zip]

Archive with 2 entries (2 files):
- microorganisms-3817243-supplementary.xlsx
- microorganisms-3817243_supplement_revised.pdf
