# Supplementary material for: Gut Microbiome Alterations in Mild Cognitive Impairment: Findings from the ALBION Greek Cohort
Source: Microorganisms. 2025 Sep 10;13(9):2112. doi: 10.3390/microorganisms13092112 (PMC12473069; doi:10.3390/microorganisms13092112)
Supplement: Supplementary file 1 [file microorganisms-13-02112-s001.zip › microorganisms-3817243-supplementary.xlsx]

## Sheet: Table S1
Table S1. Alpha-diversity metrics in the clinically-based diagnosis subgroups
	CN	MCI	P
Richness	192.08 (49.68)	202.1 (55)	0.39
Shannon	4.14 (0.42)	4.07 (0.45)	0.38
Inverse Simpson	37.46 (16.19)	34.1 (17.38)	0.27
Evenness	0.79 (0.05)	0.77 (0.06)	0.07

## Sheet: Table S2
Table S2. Maaslin2 results for the identification of differentially abundant genera between cognitively normal and individuals with MCI
feature	metadata	value	coef	stderr	pval	qval	N	N.not.0
Hydrogenoanaerobacterium	clinical_diagnosis	MCI	5.24519	1.64563	0.00143582	0.0165233	99	15
Candidatus_Soleaferrea	clinical_diagnosis	MCI	1.646	0.56035	0.00330927	0.0269871	99	21
UBA1819	clinical_diagnosis	MCI	1.21074	0.429363	0.00480456	0.035544	99	49
Subdoligranulum	clinical_diagnosis	MCI	-0.525814	0.192068	0.00618803	0.0414828	99	88
Barnesiella	clinical_diagnosis	MCI	-0.984975	0.314746	0.00175143	0.0178844	99	72
Eisenbergiella	clinical_diagnosis	MCI	-2.40506	0.780494	0.00205987	0.0196421	99	16
CAG_352	clinical_diagnosis	MCI	-4.00238	1.40788	0.00447139	0.0337922	99	11
Sellimonas	clinical_diagnosis	MCI	-4.45227	1.40894	0.00157765	0.0173302	99	13
UCG_011	clinical_diagnosis	MCI	-5.65439	1.58316	0.000354814	0.00529023	99	15
Prevotellaceae_NK3B31_group	clinical_diagnosis	MCI	-1.28338	0.504827	0.011015	0.06143	99	11
Gordonibacter	clinical_diagnosis	MCI	-1.94834	0.770322	0.0114303	0.0628292	99	12
Enterobacter	clinical_diagnosis	MCI	1.52983	0.641427	0.0170774	0.0842253	99	17
Citrobacter	clinical_diagnosis	MCI	-5.10435	2.15365	0.0177837	0.0871162	99	11
Merdibacter	clinical_diagnosis	MCI	2.06807	0.882468	0.0191034	0.0909306	99	25
Prevotella	clinical_diagnosis	MCI	-1.45454	0.625899	0.0201296	0.0935509	99	37
Eubacterium_ruminantium_group	clinical_diagnosis	MCI	-1.42408	0.617971	0.0211973	0.0974387	99	26
Lachnoclostridium	clinical_diagnosis	MCI	-0.737638	0.322214	0.0220628	0.098738	99	93
UCG_010	clinical_diagnosis	MCI	0.760439	0.347789	0.0287795	0.115684	99	72
Paraprevotella	clinical_diagnosis	MCI	-0.563889	0.262494	0.0316977	0.124896	99	40
Izemoplasmatales	clinical_diagnosis	MCI	2.93022	1.39315	0.0354385	0.130927	99	13
Lactobacillus	clinical_diagnosis	MCI	1.7685	0.838687	0.0349744	0.130927	99	40
Fusicatenibacter	clinical_diagnosis	MCI	-0.520923	0.261307	0.0462041	0.156533	99	86
Clostridium_sensu_stricto_1	clinical_diagnosis	MCI	-0.763967	0.392848	0.0518124	0.171428	99	69
Eubacterium_brachy_group	clinical_diagnosis	MCI	-1.14882	0.590819	0.0518419	0.171428	99	21
Christensenellaceae_R7_group	clinical_diagnosis	MCI	0.664317	0.34442	0.0537556	0.175553	99	84
Butyricimonas	clinical_diagnosis	MCI	-0.627966	0.332627	0.0590396	0.186103	99	66
DTU089	clinical_diagnosis	MCI	0.917111	0.490381	0.061456	0.19205	99	14
Ruminococcus_gauvreauii_group	clinical_diagnosis	MCI	-0.673733	0.361834	0.0626037	0.194048	99	53
Dialister	clinical_diagnosis	MCI	-0.456311	0.248238	0.0660331	0.199342	99	58
Faecalibacterium	clinical_diagnosis	MCI	-0.273685	0.151239	0.0703557	0.207349	99	95
Alloprevotella	clinical_diagnosis	MCI	1.28306	0.711315	0.0712639	0.207477	99	10
Enterorhabdus	clinical_diagnosis	MCI	0.929205	0.515887	0.0716747	0.207477	99	30
Holdemania	clinical_diagnosis	MCI	-0.663204	0.369005	0.072292	0.207477	99	45
Intestinibacter	clinical_diagnosis	MCI	1.01682	0.565058	0.0719393	0.207477	99	49
Oxalobacter	clinical_diagnosis	MCI	-0.839223	0.46771	0.0727619	0.207687	99	25
Lachnospiraceae_ND3007_group	clinical_diagnosis	MCI	0.42914	0.241367	0.0754106	0.213202	99	67
Clostridia_vadinBB60_group	clinical_diagnosis	MCI	0.68171	0.392155	0.0821457	0.227312	99	50
GCA_900066575	clinical_diagnosis	MCI	-0.617491	0.357831	0.0844107	0.230935	99	48
Butyricicoccus	clinical_diagnosis	MCI	-0.347177	0.203878	0.0885939	0.235387	99	90
Fournierella	clinical_diagnosis	MCI	-1.46061	0.861976	0.0901717	0.237725	99	21
Acidaminococcus	clinical_diagnosis	MCI	-0.875831	0.533064	0.10038	0.256253	99	18
Anaerotruncus	clinical_diagnosis	MCI	-0.845388	0.517653	0.102444	0.259693	99	39
Clostridia_UCG_014	clinical_diagnosis	MCI	-0.433245	0.274164	0.114052	0.281866	99	77
UCG_002	clinical_diagnosis	MCI	0.344385	0.218083	0.114301	0.281866	99	87
Akkermansia	clinical_diagnosis	MCI	0.759909	0.485435	0.117485	0.287758	99	64
Defluviitaleaceae_UCG_011	clinical_diagnosis	MCI	-0.699125	0.447456	0.118183	0.288495	99	29
Ruminococcus_gnavus_group	clinical_diagnosis	MCI	-1.45937	0.938383	0.119898	0.288791	99	39
Terrisporobacter	clinical_diagnosis	MCI	1.15441	0.740675	0.119093	0.288791	99	30
Parabacteroides	clinical_diagnosis	MCI	-0.288489	0.186222	0.121342	0.291301	99	94
Desulfovibrio	clinical_diagnosis	MCI	0.641442	0.420091	0.126782	0.301368	99	31
Intestinimonas	clinical_diagnosis	MCI	1.13817	0.752481	0.130391	0.306927	99	31
Adlercreutzia	clinical_diagnosis	MCI	0.766049	0.510975	0.133824	0.311041	99	29
Tyzzerella	clinical_diagnosis	MCI	-0.991698	0.666283	0.136645	0.314706	99	25
Frisingicoccus	clinical_diagnosis	MCI	0.720163	0.492978	0.144059	0.326383	99	21
Lachnospiraceae_UCG_001	clinical_diagnosis	MCI	0.314969	0.215546	0.143944	0.326383	99	91
UCG_005	clinical_diagnosis	MCI	0.407844	0.288852	0.157966	0.350229	99	83
Monoglobus	clinical_diagnosis	MCI	-0.331052	0.237042	0.162535	0.354119	99	88
Parasutterella	clinical_diagnosis	MCI	-0.547263	0.404862	0.176462	0.37628	99	70
Pseudoflavonifractor	clinical_diagnosis	MCI	-1.45097	1.08968	0.183006	0.38867	99	11
Eubacterium_xylanophilum_group	clinical_diagnosis	MCI	0.483515	0.377672	0.200456	0.414293	99	71
Streptococcus	clinical_diagnosis	MCI	0.403883	0.344009	0.240376	0.453835	99	90
P5D1_392	clinical_diagnosis	MCI	-1.09525	0.94896	0.248437	0.460381	99	14
Bifidobacterium	clinical_diagnosis	MCI	-0.419047	0.368499	0.255466	0.468146	99	78
Gastranaerophilales	clinical_diagnosis	MCI	-0.943552	0.831843	0.256673	0.468735	99	25
Blautia	clinical_diagnosis	MCI	-0.181908	0.163345	0.265432	0.479502	99	96
Phocea	clinical_diagnosis	MCI	0.552614	0.495781	0.265008	0.479502	99	19
Asteroleplasma	clinical_diagnosis	MCI	-1.77982	1.61898	0.271616	0.485029	99	13
Flavonifractor	clinical_diagnosis	MCI	0.616774	0.569884	0.279128	0.488713	99	52
Lachnospiraceae_UCG_004	clinical_diagnosis	MCI	0.29673	0.2794	0.288225	0.49529	99	78
UCG_009	clinical_diagnosis	MCI	0.896111	0.844601	0.288696	0.49529	99	21
Eubacterium_siraeum_group	clinical_diagnosis	MCI	0.466968	0.446104	0.295206	0.501228	99	67
Phascolarctobacterium	clinical_diagnosis	MCI	-0.293992	0.283191	0.299205	0.50565	99	54
Lachnospira	clinical_diagnosis	MCI	-0.285728	0.279878	0.307301	0.516578	99	88
Incertae_Sedis	clinical_diagnosis	MCI	0.281204	0.287762	0.328465	0.534764	99	81
Catenibacterium	clinical_diagnosis	MCI	-0.781677	0.83635	0.34998	0.554008	99	14
Clostridium_innocuum_group	clinical_diagnosis	MCI	-0.562478	0.649369	0.386385	0.584481	99	22
Colidextribacter	clinical_diagnosis	MCI	-0.228275	0.263723	0.386717	0.584481	99	89
Eubacterium_eligens_group	clinical_diagnosis	MCI	0.236333	0.274533	0.389318	0.584481	99	79
Marvinbryantia	clinical_diagnosis	MCI	0.285339	0.329864	0.387027	0.584481	99	43
Sutterella	clinical_diagnosis	MCI	-0.291064	0.335532	0.385685	0.584481	99	50
Ruminococcus_torques_group	clinical_diagnosis	MCI	-0.196389	0.230108	0.393403	0.588076	99	97
Eubacterium_hallii_group	clinical_diagnosis	MCI	-0.14758	0.176632	0.403425	0.59734	99	88
CAG_56	clinical_diagnosis	MCI	-0.407251	0.493973	0.40969	0.601265	99	56
Ruminococcus	clinical_diagnosis	MCI	0.174819	0.221487	0.429939	0.623411	99	95
Dielma	clinical_diagnosis	MCI	0.582593	0.814217	0.474285	0.670285	99	17
Coprobacter	clinical_diagnosis	MCI	-0.32801	0.481676	0.495887	0.69138	99	45
Senegalimassilia	clinical_diagnosis	MCI	0.261131	0.385611	0.498288	0.693395	99	25
Collinsella	clinical_diagnosis	MCI	0.166304	0.248583	0.503491	0.694037	99	74
Lachnospiraceae_FCS020_group	clinical_diagnosis	MCI	-0.136616	0.206556	0.508357	0.699352	99	56
Muribaculaceae	clinical_diagnosis	MCI	-0.336014	0.551294	0.542193	0.721116	99	34
Holdemanella	clinical_diagnosis	MCI	0.327393	0.540893	0.544991	0.722337	99	22
Faecalitalea	clinical_diagnosis	MCI	-0.44838	0.74337	0.546394	0.722875	99	18
Escherichia_Shigella	clinical_diagnosis	MCI	-0.403149	0.679561	0.553014	0.723951	99	59
Clostridium_methylpentosum_group	clinical_diagnosis	MCI	-0.424827	0.737143	0.564402	0.734635	99	19
Allisonella	clinical_diagnosis	MCI	0.256346	0.457699	0.575428	0.744974	99	14
Erysipelotrichaceae_UCG_003	clinical_diagnosis	MCI	-0.167311	0.328051	0.610039	0.773214	99	84
NK4A214_group	clinical_diagnosis	MCI	0.159867	0.316301	0.613258	0.775937	99	74
Victivallis	clinical_diagnosis	MCI	0.375019	0.752628	0.618288	0.77958	99	17
Slackia	clinical_diagnosis	MCI	0.385761	0.819127	0.637683	0.79094	99	20
Veillonella	clinical_diagnosis	MCI	-0.303795	0.644986	0.637633	0.79094	99	51
Dorea	clinical_diagnosis	MCI	-0.0992792	0.21266	0.640611	0.792565	99	92
Romboutsia	clinical_diagnosis	MCI	0.26691	0.576802	0.64355	0.794052	99	13
Eubacterium_coprostanoligenes_group	clinical_diagnosis	MCI	0.0851123	0.206149	0.679704	0.810383	99	91
Haemophilus	clinical_diagnosis	MCI	0.322239	0.75416	0.669174	0.810383	99	34
Lachnospiraceae_NC2004_group	clinical_diagnosis	MCI	0.196073	0.5321	0.712508	0.83452	99	59
Hungatella	clinical_diagnosis	MCI	-1.1281	3.11407	0.71716	0.838614	99	13
Family_XIII_UCG_001	clinical_diagnosis	MCI	-0.170514	0.493805	0.729865	0.847083	99	40
Actinomyces	clinical_diagnosis	MCI	-0.130033	0.384671	0.735335	0.849763	99	33
RF39	clinical_diagnosis	MCI	-0.129764	0.44071	0.76842	0.871839	99	36
Lachnospiraceae_NK4A136_group	clinical_diagnosis	MCI	-0.0786771	0.275366	0.775094	0.877566	99	91
Bilophila	clinical_diagnosis	MCI	-0.0721381	0.264904	0.785377	0.881422	99	76
Enterococcus	clinical_diagnosis	MCI	0.173937	0.98374	0.859656	0.930225	99	15
Howardella	clinical_diagnosis	MCI	-0.100631	0.5873	0.863953	0.932983	99	19
Eggerthella	clinical_diagnosis	MCI	0.0469278	0.505191	0.92599	0.965248	99	31
UCG_003	clinical_diagnosis	MCI	0.0282476	0.267755	0.915981	0.965248	99	73
Leuconostoc	clinical_diagnosis	MCI	-0.134672	1.52152	0.92947	0.965424	99	11
Peptococcus	clinical_diagnosis	MCI	0.0413593	0.545182	0.939528	0.970891	99	30
Rothia	clinical_diagnosis	MCI	0.0655183	1.02862	0.949213	0.972005	99	16
Klebsiella	clinical_diagnosis	MCI	0.051975	0.883607	0.953094	0.973981	99	23
DTU014	clinical_diagnosis	MCI	0.00524372	0.446656	0.990633	0.99497	99	23
Turicibacter	clinical_diagnosis	MCI	0.00626313	0.470452	0.989378	0.99497	99	42

## Sheet: Table S3
Table S3. Maaslin2 results for the identification of differentially abundant pathways between cognitively normal and individuals with MCI
feature	metadata	value	coef	stderr	pval	qval	N	N.not.0
coenzyme M biosynthesis I	clinical_diagnosis	MCI	1.39818	0.151789	3.22212e-20	2.06423e-18	99	19
adenosylcobalamin biosynthesis I (early cobalt insertion)	clinical_diagnosis	MCI	-0.194743	0.0103397	3.94398e-79	4.12249e-77	99	37
methylaspartate cycle	clinical_diagnosis	MCI	-0.445556	0.018474	1.6165e-128	2.46951e-126	99	32
L-leucine degradation I	clinical_diagnosis	MCI	-0.464661	0.0197376	1.51724e-122	2.15231e-120	99	56
superpathway of CDP-glucose-derived O-antigen building blocks biosynthesis	clinical_diagnosis	MCI	-0.632362	0.0201152	6.31327e-217	1.56727e-214	99	23
ethylmalonyl-CoA pathway	clinical_diagnosis	MCI	-0.836132	0.0265482	1.02165e-217	2.89858e-215	99	33
nitrate reduction I (denitrification)	clinical_diagnosis	MCI	-0.662468	0.255092	0.00940467	0.0620521	99	12
NAD biosynthesis II (from tryptophan)	clinical_diagnosis	MCI	0.16754	0.0667464	0.0120696	0.0753367	99	18
mycothiol biosynthesis	clinical_diagnosis	MCI	1.86937	0.812559	0.0214141	0.116527	99	24
mono-trans, poly-cis decaprenyl phosphate biosynthesis	clinical_diagnosis	MCI	1.23781	0.541528	0.0222679	0.118168	99	50
L-tryptophan degradation to 2-amino-3-carboxymuconate semialdehyde	clinical_diagnosis	MCI	0.165911	0.0843393	0.0491614	0.189951	99	18
L-glutamate degradation V (via hydroxyglutarate)	clinical_diagnosis	MCI	-0.363229	0.211793	0.0863414	0.281112	99	99
reductive acetyl coenzyme A pathway	clinical_diagnosis	MCI	-0.392837	0.231005	0.0890261	0.287022	99	97
lactose and galactose degradation I	clinical_diagnosis	MCI	0.522764	0.313178	0.0950725	0.302102	99	92
superpathway of taurine degradation	clinical_diagnosis	MCI	1.3328	0.820066	0.104111	0.323071	99	35
superpathway of polyamine biosynthesis I	clinical_diagnosis	MCI	-0.211091	0.143029	0.13998	0.39045	99	99
3-phenylpropanoate and 3-(3-hydroxyphenyl)propanoate degradation to 2-oxopent-4-enoate	clinical_diagnosis	MCI	0.732092	0.49938	0.142648	0.390756	99	74
cinnamate and 3-hydroxycinnamate degradation to 2-oxopent-4-enoate	clinical_diagnosis	MCI	0.732092	0.49938	0.142648	0.390756	99	74
teichoic acid (poly-glycerol) biosynthesis	clinical_diagnosis	MCI	0.222198	0.155776	0.153755	0.409298	99	99
ADP-L-glycero-&beta;-D-manno-heptose biosynthesis	clinical_diagnosis	MCI	-0.215393	0.15422	0.162517	0.424683	99	99
succinate fermentation to butanoate	clinical_diagnosis	MCI	-0.241841	0.17312	0.162426	0.424683	99	99
superpathway of glycolysis, pyruvate dehydrogenase, TCA, and glyoxylate bypass	clinical_diagnosis	MCI	-0.193345	0.141902	0.173032	0.442267	99	99
superpathway of glycerol degradation to 1,3-propanediol	clinical_diagnosis	MCI	0.421012	0.309832	0.174197	0.443533	99	93
superpathway of arginine and polyamine biosynthesis	clinical_diagnosis	MCI	-0.185088	0.138384	0.181062	0.4546	99	99
superpathway of ubiquinol-8 biosynthesis (prokaryotic)	clinical_diagnosis	MCI	-0.330076	0.247666	0.182614	0.456765	99	99
nitrate reduction VI (assimilatory)	clinical_diagnosis	MCI	-0.217999	0.165806	0.188582	0.464496	99	99
ubiquinol-10 biosynthesis (prokaryotic)	clinical_diagnosis	MCI	-0.323202	0.246746	0.190245	0.46473	99	99
ubiquinol-7 biosynthesis (prokaryotic)	clinical_diagnosis	MCI	-0.323202	0.246746	0.190245	0.46473	99	99
ubiquinol-8 biosynthesis (prokaryotic)	clinical_diagnosis	MCI	-0.323202	0.246746	0.190245	0.46473	99	99
ubiquinol-9 biosynthesis (prokaryotic)	clinical_diagnosis	MCI	-0.323202	0.246746	0.190245	0.46473	99	99
peptidoglycan biosynthesis V (&beta;-lactam resistance)	clinical_diagnosis	MCI	0.429342	0.333466	0.197916	0.478758	99	94
palmitoleate biosynthesis I (from (5Z)-dodec-5-enoate)	clinical_diagnosis	MCI	-0.203795	0.158813	0.199407	0.479446	99	99
(5Z)-dodec-5-enoate biosynthesis	clinical_diagnosis	MCI	-0.20249	0.157999	0.199987	0.479879	99	99
stearate biosynthesis II (bacteria and plants)	clinical_diagnosis	MCI	-0.204593	0.159705	0.20017	0.479879	99	99
oleate biosynthesis IV (anaerobic)	clinical_diagnosis	MCI	-0.197955	0.155703	0.203598	0.483126	99	99
phenylacetate degradation I (aerobic)	clinical_diagnosis	MCI	0.603927	0.474754	0.203344	0.483126	99	78
superpathway of fatty acid biosynthesis initiation (E. coli)	clinical_diagnosis	MCI	-0.203572	0.16	0.203258	0.483126	99	99
mycolate biosynthesis	clinical_diagnosis	MCI	-0.197189	0.156688	0.208218	0.487967	99	99
superpathway of UDP-N-acetylglucosamine-derived O-antigen building blocks biosynthesis	clinical_diagnosis	MCI	0.313043	0.249468	0.209536	0.488425	99	97
superpathway of phenylethylamine degradation	clinical_diagnosis	MCI	0.591697	0.474263	0.212172	0.49226	99	78
glucose and glucose-1-phosphate degradation	clinical_diagnosis	MCI	0.317106	0.269134	0.238698	0.525559	99	98
superpathway of methylglyoxal degradation	clinical_diagnosis	MCI	0.633958	0.547987	0.247319	0.539161	99	68
superpathway of phylloquinol biosynthesis	clinical_diagnosis	MCI	0.283508	0.244753	0.246725	0.539161	99	99
1,4-dihydroxy-2-naphthoate biosynthesis I	clinical_diagnosis	MCI	0.277281	0.246019	0.259713	0.553422	99	99
TCA cycle VII (acetate-producers)	clinical_diagnosis	MCI	-0.208903	0.189151	0.26941	0.562616	99	99
3-phenylpropanoate and 3-(3-hydroxyphenyl)propanoate degradation	clinical_diagnosis	MCI	0.536929	0.48753	0.270755	0.563647	99	74
8-amino-7-oxononanoate biosynthesis I	clinical_diagnosis	MCI	-0.177693	0.161789	0.272073	0.564318	99	99
superpathway of heme biosynthesis from uroporphyrinogen-III	clinical_diagnosis	MCI	-0.212734	0.194214	0.27336	0.565513	99	99
toluene degradation I (aerobic) (via o-cresol)	clinical_diagnosis	MCI	0.380301	0.350865	0.278412	0.57417	99	88
toluene degradation II (aerobic) (via 4-methylcatechol)	clinical_diagnosis	MCI	0.380301	0.350865	0.278412	0.57417	99	88
glycerol degradation to butanol	clinical_diagnosis	MCI	0.264178	0.244487	0.279902	0.57575	99	97
glycolysis V (Pyrococcus)	clinical_diagnosis	MCI	-0.337908	0.314864	0.283187	0.577821	99	94
4-hydroxyphenylacetate degradation	clinical_diagnosis	MCI	0.771615	0.72095	0.284496	0.579496	99	45
biotin biosynthesis I	clinical_diagnosis	MCI	-0.167014	0.15815	0.290947	0.589105	99	99
norspermidine biosynthesis	clinical_diagnosis	MCI	0.823454	0.784843	0.294088	0.592953	99	39
3-phenylpropanoate degradation	clinical_diagnosis	MCI	0.576551	0.556398	0.3001	0.598392	99	59
superpathway of menaquinol-8 biosynthesis II	clinical_diagnosis	MCI	-0.202995	0.196609	0.301847	0.599923	99	99
tRNA processing	clinical_diagnosis	MCI	-0.164476	0.164175	0.316423	0.622194	99	99
L-histidine degradation I	clinical_diagnosis	MCI	-0.161719	0.163043	0.321259	0.626123	99	99
superpathway of demethylmenaquinol-9 biosynthesis	clinical_diagnosis	MCI	0.227703	0.229234	0.320554	0.626123	99	99
pyruvate fermentation to acetone	clinical_diagnosis	MCI	0.160055	0.162962	0.32602	0.629411	99	99
superpathway of menaquinol-11 biosynthesis	clinical_diagnosis	MCI	0.218187	0.223264	0.32844	0.629411	99	99
superpathway of menaquinol-12 biosynthesis	clinical_diagnosis	MCI	0.218187	0.223264	0.32844	0.629411	99	99
superpathway of menaquinol-13 biosynthesis	clinical_diagnosis	MCI	0.218187	0.223264	0.32844	0.629411	99	99
superpathway of menaquinol-7 biosynthesis	clinical_diagnosis	MCI	0.21454	0.22012	0.329734	0.629411	99	99
urea cycle	clinical_diagnosis	MCI	-0.18834	0.193966	0.33155	0.629411	99	99
L-lysine biosynthesis II	clinical_diagnosis	MCI	0.185357	0.192707	0.336121	0.633335	99	99
methanogenesis from acetate	clinical_diagnosis	MCI	0.166279	0.173723	0.338492	0.635632	99	99
aromatic biogenic amine degradation (bacteria)	clinical_diagnosis	MCI	-0.340363	0.35654	0.339766	0.63658	99	90
CMP-legionaminate biosynthesis I	clinical_diagnosis	MCI	-0.162762	0.170431	0.339575	0.63658	99	99
L-arginine biosynthesis III (via N-acetyl-L-citrulline)	clinical_diagnosis	MCI	-0.140593	0.148209	0.34282	0.638873	99	99
superpathway of (R,R)-butanediol biosynthesis	clinical_diagnosis	MCI	0.235884	0.249673	0.344776	0.640831	99	99
superpathway of menaquinol-8 biosynthesis I	clinical_diagnosis	MCI	0.206546	0.219798	0.347368	0.644138	99	99
1,4-dihydroxy-6-naphthoate biosynthesis II	clinical_diagnosis	MCI	-0.198528	0.212412	0.349975	0.645358	99	99
lipid IVA biosynthesis	clinical_diagnosis	MCI	-0.140585	0.152602	0.356918	0.648667	99	99
superpathway of sulfolactate degradation	clinical_diagnosis	MCI	0.76414	0.826449	0.355171	0.648667	99	37
photorespiration	clinical_diagnosis	MCI	0.688385	0.756238	0.362678	0.654798	99	49
CMP-3-deoxy-D-manno-octulosonate biosynthesis I	clinical_diagnosis	MCI	-0.13083	0.145684	0.369165	0.662296	99	99
Bifidobacterium shunt	clinical_diagnosis	MCI	0.151218	0.170124	0.374072	0.6658	99	99
dTDP-N-acetylthomosamine biosynthesis	clinical_diagnosis	MCI	0.174447	0.197321	0.376654	0.6658	99	99
superpathway of L-threonine metabolism	clinical_diagnosis	MCI	0.38168	0.432606	0.377625	0.666042	99	81
superpathway of geranylgeranyldiphosphate biosynthesis I (via mevalonate)	clinical_diagnosis	MCI	0.294415	0.345243	0.393784	0.684212	99	94
mevalonate pathway I	clinical_diagnosis	MCI	0.286256	0.345467	0.407328	0.697505	99	94
octane oxidation	clinical_diagnosis	MCI	0.197281	0.23938	0.409863	0.697505	99	96
allantoin degradation IV (anaerobic)	clinical_diagnosis	MCI	-0.21224	0.257927	0.410583	0.697827	99	97
adenosine nucleotides degradation IV	clinical_diagnosis	MCI	-0.49401	0.604201	0.413571	0.699023	99	52
Kdo transfer to lipid IVA III (Chlamydia)	clinical_diagnosis	MCI	-0.124561	0.152762	0.414849	0.699992	99	99
pyruvate fermentation to propanoate I	clinical_diagnosis	MCI	-0.128152	0.157699	0.416427	0.701462	99	99
fatty acid salvage	clinical_diagnosis	MCI	0.425802	0.542337	0.43238	0.713467	99	66
L-1,2-propanediol degradation	clinical_diagnosis	MCI	0.243972	0.311029	0.432805	0.713467	99	95
L-rhamnose degradation I	clinical_diagnosis	MCI	-0.119695	0.152532	0.432615	0.713467	99	99
superpathway of demethylmenaquinol-8 biosynthesis	clinical_diagnosis	MCI	0.20316	0.25898	0.432771	0.713467	99	98
superpathway of D-glucarate and D-galactarate degradation	clinical_diagnosis	MCI	0.20316	0.25898	0.432771	0.713467	99	98
superpathway of L-phenylalanine biosynthesis	clinical_diagnosis	MCI	-0.114225	0.145199	0.431472	0.713467	99	99
superpathway of L-tyrosine biosynthesis	clinical_diagnosis	MCI	-0.114191	0.145014	0.431017	0.713467	99	99
superpathway of menaquinol-10 biosynthesis	clinical_diagnosis	MCI	0.199593	0.252241	0.42878	0.713467	99	98
superpathway of menaquinol-6 biosynthesis I	clinical_diagnosis	MCI	0.199593	0.252241	0.42878	0.713467	99	98
superpathway of menaquinol-9 biosynthesis	clinical_diagnosis	MCI	0.199593	0.252241	0.42878	0.713467	99	98
preQ0 biosynthesis	clinical_diagnosis	MCI	-0.104449	0.13625	0.443318	0.716617	99	99
superpathway of N-acetylneuraminate degradation	clinical_diagnosis	MCI	-0.0999642	0.130283	0.442913	0.716617	99	99
peptidoglycan biosynthesis II (staphylococci)	clinical_diagnosis	MCI	0.338424	0.457513	0.459481	0.734134	99	78
1,4-dihydroxy-6-naphthoate biosynthesis I	clinical_diagnosis	MCI	-0.205463	0.279397	0.462109	0.73774	99	94
sulfate reduction I (assimilatory)	clinical_diagnosis	MCI	-0.108446	0.149354	0.467778	0.740834	99	99
superpathway of glucose and xylose degradation	clinical_diagnosis	MCI	-0.112543	0.154917	0.467548	0.740834	99	99
inosine-5'-phosphate biosynthesis III	clinical_diagnosis	MCI	-0.110274	0.15326	0.471819	0.746066	99	99
superpathway of &beta;-D-glucuronide and D-glucuronate degradation	clinical_diagnosis	MCI	0.0980012	0.136746	0.473579	0.746391	99	99
6-hydroxymethyl-dihydropterin diphosphate biosynthesis I	clinical_diagnosis	MCI	-0.0954348	0.133888	0.475971	0.746665	99	99
formaldehyde assimilation II (RuMP Cycle)	clinical_diagnosis	MCI	0.173924	0.244868	0.477532	0.748523	99	99
fatty acid elongation -- saturated	clinical_diagnosis	MCI	-0.0998266	0.143778	0.487486	0.759252	99	99
superpathway of sulfur oxidation (Acidianus ambivalens)	clinical_diagnosis	MCI	0.131735	0.191641	0.491828	0.763102	99	99
L-histidine degradation II	clinical_diagnosis	MCI	-0.474129	0.694138	0.494577	0.765572	99	52
allantoin degradation to glyoxylate III	clinical_diagnosis	MCI	-0.122437	0.180076	0.496556	0.76744	99	99
pentose phosphate pathway	clinical_diagnosis	MCI	-0.108546	0.161255	0.500862	0.769306	99	99
chondroitin sulfate degradation I (bacterial)	clinical_diagnosis	MCI	-0.152283	0.228056	0.504299	0.7716	99	98
L-ornithine biosynthesis	clinical_diagnosis	MCI	0.0898165	0.134335	0.503749	0.7716	99	99
heme biosynthesis II (anaerobic)	clinical_diagnosis	MCI	-0.119052	0.180053	0.50848	0.774418	99	99
hexitol fermentation to lactate, formate, ethanol and acetate	clinical_diagnosis	MCI	-0.128827	0.195974	0.510945	0.776278	99	99
L-methionine biosynthesis I	clinical_diagnosis	MCI	-0.0932057	0.143178	0.51506	0.778255	99	99
pyrimidine deoxyribonucleotides de novo biosynthesis I	clinical_diagnosis	MCI	-0.0922078	0.142092	0.516383	0.778716	99	99
incomplete reductive TCA cycle	clinical_diagnosis	MCI	-0.0901763	0.145006	0.534021	0.789488	99	99
TCA cycle VIII (helicobacter)	clinical_diagnosis	MCI	0.112657	0.181622	0.535071	0.789488	99	99
queuosine biosynthesis	clinical_diagnosis	MCI	-0.0846991	0.137687	0.538452	0.792923	99	99
tetrapyrrole biosynthesis I (from glutamate)	clinical_diagnosis	MCI	0.0831283	0.136518	0.542579	0.79535	99	99
4-aminobutanoate degradation V	clinical_diagnosis	MCI	-0.106562	0.179114	0.551884	0.796532	99	99
fucose degradation	clinical_diagnosis	MCI	0.0918544	0.15646	0.55715	0.796532	99	99
glutaryl-CoA degradation	clinical_diagnosis	MCI	0.117025	0.196544	0.551565	0.796532	99	99
peptidoglycan maturation (meso-diaminopimelate containing)	clinical_diagnosis	MCI	0.0850389	0.145128	0.557903	0.796532	99	99
superpathway of histidine, purine, and pyrimidine biosynthesis	clinical_diagnosis	MCI	-0.0838314	0.140403	0.550457	0.796532	99	99
superpathway of S-adenosyl-L-methionine biosynthesis	clinical_diagnosis	MCI	-0.0821397	0.139455	0.555858	0.796532	99	99
tetrapyrrole biosynthesis II (from glycine)	clinical_diagnosis	MCI	0.0809766	0.137407	0.555648	0.796532	99	99
6-hydroxymethyl-dihydropterin diphosphate biosynthesis III (Chlamydia)	clinical_diagnosis	MCI	-0.0777097	0.134663	0.563895	0.800497	99	99
superpathway of glycol metabolism and degradation	clinical_diagnosis	MCI	-0.194054	0.336958	0.564684	0.801044	99	93
superpathway of ornithine degradation	clinical_diagnosis	MCI	0.257641	0.447875	0.565121	0.801092	99	79
superpathway of thiamin diphosphate biosynthesis I	clinical_diagnosis	MCI	-0.0802584	0.141122	0.569548	0.805069	99	99
superpathway of L-alanine biosynthesis	clinical_diagnosis	MCI	0.0825802	0.146996	0.574263	0.810005	99	99
superpathway of sulfate assimilation and cysteine biosynthesis	clinical_diagnosis	MCI	-0.0803566	0.144144	0.577204	0.810698	99	99
reductive TCA cycle I	clinical_diagnosis	MCI	0.101607	0.182849	0.578424	0.811264	99	99
myo-inositol degradation I	clinical_diagnosis	MCI	-0.102927	0.189016	0.586067	0.814424	99	99
superpathway of chorismate metabolism	clinical_diagnosis	MCI	0.214235	0.39249	0.585179	0.814424	99	84
formaldehyde oxidation I	clinical_diagnosis	MCI	0.126956	0.235309	0.589522	0.814634	99	99
palmitate biosynthesis II (bacteria and plants)	clinical_diagnosis	MCI	-0.107695	0.201338	0.592722	0.814634	99	97
superpathway of (Kdo)2-lipid A biosynthesis	clinical_diagnosis	MCI	0.221349	0.411466	0.590609	0.814634	99	86
pyruvate fermentation to butanoate	clinical_diagnosis	MCI	0.101183	0.19132	0.596897	0.817942	99	99
adenosine deoxyribonucleotides de novo biosynthesis II	clinical_diagnosis	MCI	-0.0681565	0.129612	0.598992	0.818156	99	99
guanosine deoxyribonucleotides de novo biosynthesis II	clinical_diagnosis	MCI	-0.0681565	0.129612	0.598992	0.818156	99	99
superpathway of Clostridium acetobutylicum acidogenic fermentation	clinical_diagnosis	MCI	0.098747	0.189531	0.602363	0.820503	99	99
superpathway of thiamin diphosphate biosynthesis II	clinical_diagnosis	MCI	-0.0680818	0.130687	0.6024	0.820503	99	99
superpathway of L-methionine biosynthesis (transsulfuration)	clinical_diagnosis	MCI	-0.069826	0.135715	0.6069	0.823379	99	99
superpathway of N-acetylglucosamine, N-acetylmannosamine and N-acetylneuraminate degradation	clinical_diagnosis	MCI	-0.0710157	0.138579	0.608331	0.823841	99	99
aspartate superpathway	clinical_diagnosis	MCI	-0.068458	0.136275	0.615419	0.826672	99	99
pyrimidine deoxyribonucleotide phosphorylation	clinical_diagnosis	MCI	-0.0720695	0.142153	0.612165	0.826672	99	99
superpathway of tetrahydrofolate biosynthesis	clinical_diagnosis	MCI	-0.0666054	0.132878	0.616193	0.826672	99	99
catechol degradation I (meta-cleavage pathway)	clinical_diagnosis	MCI	0.172922	0.34868	0.619941	0.829093	99	88
superpathway of GDP-mannose-derived O-antigen building blocks biosynthesis	clinical_diagnosis	MCI	-0.0679821	0.137026	0.619806	0.829093	99	99
NAD salvage pathway II	clinical_diagnosis	MCI	-0.103817	0.211073	0.622824	0.831829	99	99
anhydromuropeptides recycling	clinical_diagnosis	MCI	-0.0678949	0.140611	0.629197	0.832186	99	99
enterobactin biosynthesis	clinical_diagnosis	MCI	0.207867	0.426466	0.625962	0.832186	99	84
peptidoglycan biosynthesis IV (Enterococcus faecium)	clinical_diagnosis	MCI	-0.0677841	0.139876	0.62796	0.832186	99	99
L-arginine biosynthesis II (acetyl cycle)	clinical_diagnosis	MCI	0.0626278	0.134794	0.642205	0.837287	99	99
GDP-D-glycero-&alpha;-D-manno-heptose biosynthesis	clinical_diagnosis	MCI	-0.0712403	0.154266	0.644224	0.83842	99	99
pyrimidine deoxyribonucleotides de novo biosynthesis III	clinical_diagnosis	MCI	-0.065373	0.142615	0.646675	0.839335	99	99
superpathway of guanosine nucleotides de novo biosynthesis I	clinical_diagnosis	MCI	-0.0659316	0.143705	0.646378	0.839335	99	99
superpathway of pyrimidine ribonucleosides salvage	clinical_diagnosis	MCI	-0.0657873	0.143998	0.64777	0.839733	99	99
purine ribonucleosides degradation	clinical_diagnosis	MCI	-0.0607212	0.135474	0.654001	0.844309	99	99
superpathway of pyrimidine ribonucleosides degradation	clinical_diagnosis	MCI	-0.183464	0.409672	0.654275	0.844309	99	79
toluene degradation III (aerobic) (via p-cresol)	clinical_diagnosis	MCI	0.364004	0.81608	0.655569	0.84488	99	33
4-deoxy-L-threo-hex-4-enopyranuronate degradation	clinical_diagnosis	MCI	-0.0628546	0.143171	0.660649	0.848037	99	99
D-galactarate degradation I	clinical_diagnosis	MCI	-0.121876	0.278048	0.66115	0.848037	99	98
methylphosphonate degradation I	clinical_diagnosis	MCI	-0.105117	0.239691	0.660987	0.848037	99	98
superpathway of demethylmenaquinol-6 biosynthesis I	clinical_diagnosis	MCI	-0.121876	0.278048	0.66115	0.848037	99	98
thiamin salvage II	clinical_diagnosis	MCI	0.0583687	0.132792	0.660262	0.848037	99	99
UDP-2,3-diacetamido-2,3-dideoxy-&alpha;-D-mannuronate biosynthesis	clinical_diagnosis	MCI	-0.123831	0.283997	0.662815	0.848341	99	91
superpathway of guanosine nucleotides de novo biosynthesis II	clinical_diagnosis	MCI	-0.0613669	0.142348	0.666392	0.848912	99	99
D-glucarate degradation I	clinical_diagnosis	MCI	-0.101038	0.241698	0.675922	0.852868	99	98
superpathway of fucose and rhamnose degradation	clinical_diagnosis	MCI	0.0583446	0.139577	0.675939	0.852868	99	99
glycolysis II (from fructose 6-phosphate)	clinical_diagnosis	MCI	-0.055849	0.134877	0.678819	0.854668	99	99
phosphatidylglycerol biosynthesis I (plastidic)	clinical_diagnosis	MCI	0.0536293	0.132367	0.685363	0.855503	99	99
phosphatidylglycerol biosynthesis II (non-plastidic)	clinical_diagnosis	MCI	0.0536293	0.132367	0.685363	0.855503	99	99
heme biosynthesis I (aerobic)	clinical_diagnosis	MCI	-0.0896611	0.222148	0.6865	0.855862	99	99
superpathway of L-lysine, L-threonine and L-methionine biosynthesis I	clinical_diagnosis	MCI	-0.0518502	0.130682	0.69154	0.859704	99	99
acetyl-CoA fermentation to butanoate II	clinical_diagnosis	MCI	-0.0554444	0.146596	0.705274	0.860452	99	99
chorismate biosynthesis II (archaea)	clinical_diagnosis	MCI	-0.495302	1.25599	0.69332	0.860452	99	16
colanic acid building blocks biosynthesis	clinical_diagnosis	MCI	-0.0494625	0.130839	0.705399	0.860452	99	99
glyoxylate cycle	clinical_diagnosis	MCI	-0.134299	0.350486	0.701587	0.860452	99	93
homolactic fermentation	clinical_diagnosis	MCI	-0.0512189	0.133556	0.701347	0.860452	99	99
L-arginine biosynthesis I (via L-ornithine)	clinical_diagnosis	MCI	0.0508847	0.133555	0.703203	0.860452	99	99
L-arginine biosynthesis IV (archaebacteria)	clinical_diagnosis	MCI	0.0493587	0.133539	0.711665	0.860452	99	99
L-lysine fermentation to acetate and butanoate	clinical_diagnosis	MCI	-0.0824205	0.21562	0.702277	0.860452	99	98
myo-, chiro- and scillo-inositol degradation	clinical_diagnosis	MCI	-0.066063	0.179545	0.712913	0.860452	99	99
superpathway of L-tryptophan biosynthesis	clinical_diagnosis	MCI	0.194209	0.50778	0.702115	0.860452	99	76
superpathway of tetrahydrofolate biosynthesis and salvage	clinical_diagnosis	MCI	-0.0508927	0.131604	0.698969	0.860452	99	99
UDP-N-acetyl-D-glucosamine biosynthesis I	clinical_diagnosis	MCI	0.054754	0.139465	0.694614	0.860452	99	99
superpathway of pyrimidine deoxyribonucleoside salvage	clinical_diagnosis	MCI	-0.0495091	0.137174	0.718157	0.865195	99	99
superpathway of polyamine biosynthesis II	clinical_diagnosis	MCI	-0.054061	0.151552	0.721305	0.86598	99	99
taxadiene biosynthesis (engineered)	clinical_diagnosis	MCI	-0.0669464	0.187809	0.721496	0.86598	99	99
superpathway of pyrimidine deoxyribonucleotides de novo biosynthesis (E. coli)	clinical_diagnosis	MCI	-0.0476684	0.134443	0.722917	0.866131	99	99
enterobacterial common antigen biosynthesis	clinical_diagnosis	MCI	0.149244	0.429587	0.728281	0.868221	99	83
TCA cycle V (2-oxoglutarate:ferredoxin oxidoreductase)	clinical_diagnosis	MCI	-0.0468334	0.135884	0.730352	0.870113	99	99
polymyxin resistance	clinical_diagnosis	MCI	0.127206	0.370755	0.731523	0.870986	99	90
ppGpp biosynthesis	clinical_diagnosis	MCI	0.140719	0.41306	0.733348	0.872114	99	86
superpathay of heme biosynthesis from glutamate	clinical_diagnosis	MCI	-0.0693863	0.203581	0.733233	0.872114	99	99
polyisoprenoid biosynthesis (E. coli)	clinical_diagnosis	MCI	-0.0469693	0.138211	0.733979	0.872342	99	99
superpathway of glycolysis and Entner-Doudoroff	clinical_diagnosis	MCI	0.118956	0.360799	0.741625	0.878247	99	91
2-methylcitrate cycle II	clinical_diagnosis	MCI	0.131053	0.408966	0.748628	0.878918	99	84
purine nucleobases degradation I (anaerobic)	clinical_diagnosis	MCI	-0.0469725	0.145999	0.747656	0.878918	99	99
superpathway of hexuronide and hexuronate degradation	clinical_diagnosis	MCI	0.043356	0.1331	0.744621	0.878918	99	99
superpathway of L-methionine biosynthesis (by sulfhydrylation)	clinical_diagnosis	MCI	-0.0537618	0.164666	0.744053	0.878918	99	99
superpathway of purine nucleotides de novo biosynthesis I	clinical_diagnosis	MCI	-0.0438485	0.137725	0.750199	0.878918	99	99
superpathway of purine nucleotides de novo biosynthesis II	clinical_diagnosis	MCI	-0.0427626	0.137343	0.75553	0.881599	99	99
superpathway of pyrimidine ribonucleotides de novo biosynthesis	clinical_diagnosis	MCI	-0.043592	0.139845	0.755255	0.881599	99	99
thiazole biosynthesis II (Bacillus)	clinical_diagnosis	MCI	-0.0479358	0.153543	0.754889	0.881599	99	99
2-methylcitrate cycle I	clinical_diagnosis	MCI	0.128954	0.415254	0.756148	0.881803	99	83
pyrimidine deoxyribonucleotides de novo biosynthesis II	clinical_diagnosis	MCI	-0.0413261	0.134629	0.758872	0.882389	99	99
gallate degradation II	clinical_diagnosis	MCI	0.235241	0.797235	0.76794	0.888252	99	32
NAD biosynthesis I (from aspartate)	clinical_diagnosis	MCI	0.0393529	0.134191	0.769324	0.8883	99	99
L-methionine biosynthesis III	clinical_diagnosis	MCI	-0.0421054	0.145298	0.771979	0.889815	99	99
aerobic respiration I (cytochrome c)	clinical_diagnosis	MCI	0.130122	0.458215	0.77643	0.891839	99	80
methylgallate degradation	clinical_diagnosis	MCI	0.230507	0.81661	0.777734	0.892305	99	32
superpathway of glyoxylate bypass and TCA	clinical_diagnosis	MCI	0.102693	0.36379	0.777723	0.892305	99	91
purine nucleotides degradation II (aerobic)	clinical_diagnosis	MCI	0.0384339	0.137255	0.779464	0.892898	99	99
urate biosynthesis/inosine 5'-phosphate degradation	clinical_diagnosis	MCI	-0.0380696	0.13604	0.7796	0.892898	99	99
L-lysine biosynthesis I	clinical_diagnosis	MCI	0.0358715	0.131733	0.785388	0.896759	99	99
biotin biosynthesis II	clinical_diagnosis	MCI	-0.0745992	0.2772	0.78784	0.897161	99	97
gallate degradation I	clinical_diagnosis	MCI	0.218836	0.817278	0.788882	0.89732	99	31
sucrose degradation IV (sucrose phosphorylase)	clinical_diagnosis	MCI	-0.0420687	0.158746	0.791005	0.898646	99	99
adenosine nucleotides degradation II	clinical_diagnosis	MCI	0.037879	0.143672	0.792051	0.898865	99	99
superpathway of salicylate degradation	clinical_diagnosis	MCI	0.218199	0.853172	0.798144	0.903198	99	30
catechol degradation to &beta;-ketoadipate	clinical_diagnosis	MCI	0.197284	0.785127	0.8016	0.906078	99	33
adenosylcobalamin salvage from cobinamide II	clinical_diagnosis	MCI	-0.0324222	0.130705	0.804091	0.907485	99	99
sulfoglycolysis	clinical_diagnosis	MCI	0.103269	0.416584	0.804216	0.907485	99	85
adenosylcobalamin biosynthesis from cobyrinate a,c-diamide I	clinical_diagnosis	MCI	-0.0316698	0.130836	0.808736	0.909853	99	99
glycolysis I (from glucose 6-phosphate)	clinical_diagnosis	MCI	-0.0321608	0.132217	0.807818	0.909853	99	99
adenosylcobalamin salvage from cobinamide I	clinical_diagnosis	MCI	-0.0308359	0.130782	0.813602	0.912448	99	99
superpathway of phospholipid biosynthesis I (bacteria)	clinical_diagnosis	MCI	0.0308416	0.131846	0.815046	0.912448	99	99
glycogen biosynthesis I (from ADP-D-Glucose)	clinical_diagnosis	MCI	0.0310294	0.136606	0.820311	0.917307	99	99
superpathway of hexitol degradation (bacteria)	clinical_diagnosis	MCI	0.0362297	0.167001	0.828252	0.922551	99	99
superpathway of L-aspartate and L-asparagine biosynthesis	clinical_diagnosis	MCI	0.0284713	0.132273	0.829576	0.923508	99	99
galactose degradation I (Leloir pathway)	clinical_diagnosis	MCI	0.0260167	0.133701	0.845715	0.93434	99	99
L-arginine degradation II (AST pathway)	clinical_diagnosis	MCI	0.0835685	0.427215	0.844914	0.93434	99	83
mannan degradation	clinical_diagnosis	MCI	-0.0282825	0.147675	0.84812	0.935239	99	99
superpathway of UDP-glucose-derived O-antigen building blocks biosynthesis	clinical_diagnosis	MCI	-0.0303546	0.166055	0.854957	0.937573	99	99
O-antigen building blocks biosynthesis (E. coli)	clinical_diagnosis	MCI	0.0245426	0.135144	0.855895	0.938083	99	99
pyrimidine deoxyribonucleosides salvage	clinical_diagnosis	MCI	-0.0233345	0.132533	0.860242	0.939316	99	99
TCA cycle I (prokaryotic)	clinical_diagnosis	MCI	-0.0240288	0.13486	0.858585	0.939316	99	99
UMP biosynthesis	clinical_diagnosis	MCI	0.022467	0.132483	0.865338	0.94271	99	99
chorismate biosynthesis I	clinical_diagnosis	MCI	0.0213143	0.131317	0.87106	0.942738	99	99
D-galacturonate degradation I	clinical_diagnosis	MCI	-0.0226418	0.136615	0.868366	0.942738	99	99
L-glutamate and L-glutamine biosynthesis	clinical_diagnosis	MCI	0.0240366	0.146711	0.869861	0.942738	99	99
pyruvate fermentation to acetate and lactate II	clinical_diagnosis	MCI	0.0215739	0.132452	0.870612	0.942738	99	99
superpathway of L-threonine biosynthesis	clinical_diagnosis	MCI	0.021684	0.131663	0.869185	0.942738	99	99
superpathway of L-isoleucine biosynthesis I	clinical_diagnosis	MCI	0.0210837	0.131839	0.872944	0.943749	99	99
CDP-diacylglycerol biosynthesis I	clinical_diagnosis	MCI	0.0206666	0.131963	0.875553	0.944685	99	99
CDP-diacylglycerol biosynthesis II	clinical_diagnosis	MCI	0.0206666	0.131963	0.875553	0.944685	99	99
4-methylcatechol degradation (ortho cleavage)	clinical_diagnosis	MCI	0.130529	0.857821	0.879058	0.944961	99	30
adenine and adenosine salvage III	clinical_diagnosis	MCI	0.0196218	0.132174	0.881985	0.944961	99	99
fatty acid &beta;-oxidation I	clinical_diagnosis	MCI	0.0364034	0.241702	0.880281	0.944961	99	98
gluconeogenesis I	clinical_diagnosis	MCI	-0.0192208	0.131804	0.884057	0.944961	99	99
heterolactic fermentation	clinical_diagnosis	MCI	0.0235811	0.160877	0.883465	0.944961	99	99
ketogluconate metabolism	clinical_diagnosis	MCI	0.0663486	0.434209	0.878553	0.944961	99	82
mixed acid fermentation	clinical_diagnosis	MCI	-0.0209179	0.134708	0.876598	0.944961	99	99
S-adenosyl-L-methionine cycle I	clinical_diagnosis	MCI	0.0201542	0.133513	0.880013	0.944961	99	99
superpathway of 2,3-butanediol biosynthesis	clinical_diagnosis	MCI	0.0462256	0.31285	0.882535	0.944961	99	96
superpathway of aromatic amino acid biosynthesis	clinical_diagnosis	MCI	0.0202353	0.13127	0.877491	0.944961	99	99
acetylene degradation	clinical_diagnosis	MCI	0.0182833	0.129729	0.887922	0.94554	99	99
arginine, ornithine and proline interconversion	clinical_diagnosis	MCI	0.0218323	0.158265	0.890281	0.94554	99	99
aromatic compounds degradation via &beta;-ketoadipate	clinical_diagnosis	MCI	0.11291	0.801061	0.887909	0.94554	99	33
catechol degradation III (ortho-cleavage pathway)	clinical_diagnosis	MCI	0.11291	0.801061	0.887909	0.94554	99	33
L-isoleucine biosynthesis II	clinical_diagnosis	MCI	0.0181332	0.131888	0.890644	0.94554	99	99
TCA cycle IV (2-oxoglutarate decarboxylase)	clinical_diagnosis	MCI	0.0509169	0.355903	0.88624	0.94554	99	91
chorismate biosynthesis from 3-dehydroquinate	clinical_diagnosis	MCI	0.0176959	0.131668	0.893088	0.94651	99	99
L-tryptophan biosynthesis	clinical_diagnosis	MCI	0.0182788	0.136246	0.893276	0.94651	99	99
superpathway of branched amino acid biosynthesis	clinical_diagnosis	MCI	0.0178204	0.13199	0.892601	0.94651	99	99
superpathway of pyrimidine deoxyribonucleosides degradation	clinical_diagnosis	MCI	-0.0171709	0.128391	0.893609	0.94651	99	99
L-isoleucine biosynthesis III	clinical_diagnosis	MCI	0.0173986	0.132205	0.895298	0.947289	99	99
L-isoleucine biosynthesis IV	clinical_diagnosis	MCI	0.0174305	0.132185	0.895092	0.947289	99	99
D-fructuronate degradation	clinical_diagnosis	MCI	-0.0178431	0.136684	0.896138	0.947673	99	99
adenosine ribonucleotides de novo biosynthesis	clinical_diagnosis	MCI	0.0161628	0.131588	0.902243	0.952101	99	99
protocatechuate degradation II (ortho-cleavage pathway)	clinical_diagnosis	MCI	-0.0744475	0.634937	0.906661	0.954734	99	49
superpathway of purine deoxyribonucleosides degradation	clinical_diagnosis	MCI	-0.0151872	0.132763	0.908926	0.956612	99	99
5-aminoimidazole ribonucleotide biosynthesis II	clinical_diagnosis	MCI	0.0135528	0.131521	0.917926	0.957854	99	99
GDP-mannose biosynthesis	clinical_diagnosis	MCI	0.0130873	0.131018	0.920432	0.957854	99	99
L-histidine biosynthesis	clinical_diagnosis	MCI	0.0147622	0.132786	0.91148	0.957854	99	99
pentose phosphate pathway (non-oxidative branch)	clinical_diagnosis	MCI	0.0143332	0.131052	0.912909	0.957854	99	99
peptidoglycan biosynthesis I (meso-diaminopimelate containing)	clinical_diagnosis	MCI	0.0133065	0.131235	0.919237	0.957854	99	99
sucrose degradation III (sucrose invertase)	clinical_diagnosis	MCI	-0.0136168	0.135631	0.92003	0.957854	99	99
superpathway of 5-aminoimidazole ribonucleotide biosynthesis	clinical_diagnosis	MCI	0.0135528	0.131521	0.917926	0.957854	99	99
superpathway of geranylgeranyl diphosphate biosynthesis II (via MEP)	clinical_diagnosis	MCI	0.0147096	0.132003	0.911273	0.957854	99	99
superpathway of heme biosynthesis from glycine	clinical_diagnosis	MCI	-0.0305286	0.304275	0.92008	0.957854	99	94
superpathway of pyrimidine deoxyribonucleotides de novo biosynthesis	clinical_diagnosis	MCI	-0.0146959	0.142902	0.918091	0.957854	99	99
superpathway of pyrimidine nucleobases salvage	clinical_diagnosis	MCI	0.014122	0.131218	0.914296	0.957854	99	99
UDP-N-acetylmuramoyl-pentapeptide biosynthesis I (meso-diaminopimelate containing)	clinical_diagnosis	MCI	0.0134869	0.131104	0.918065	0.957854	99	99
L-isoleucine biosynthesis I (from threonine)	clinical_diagnosis	MCI	0.0125289	0.131664	0.924189	0.958394	99	99
L-valine biosynthesis	clinical_diagnosis	MCI	0.0125289	0.131664	0.924189	0.958394	99	99
pyrimidine deoxyribonucleotides biosynthesis from CTP	clinical_diagnosis	MCI	-0.0137528	0.143455	0.923626	0.958394	99	99
peptidoglycan biosynthesis III (mycobacteria)	clinical_diagnosis	MCI	0.0122356	0.131183	0.925688	0.958507	99	99
tRNA charging	clinical_diagnosis	MCI	0.0120821	0.131017	0.926525	0.958874	99	99
methylerythritol phosphate pathway I	clinical_diagnosis	MCI	0.011789	0.131542	0.928588	0.959509	99	99
methylerythritol phosphate pathway II	clinical_diagnosis	MCI	0.011789	0.131542	0.928588	0.959509	99	99
flavin biosynthesis I (bacteria and plants)	clinical_diagnosis	MCI	-0.0101111	0.132808	0.939313	0.968448	99	99
UDP-N-acetylmuramoyl-pentapeptide biosynthesis II (lysine-containing)	clinical_diagnosis	MCI	0.00976924	0.131274	0.940677	0.968976	99	99
5-aminoimidazole ribonucleotide biosynthesis I	clinical_diagnosis	MCI	0.0091399	0.131441	0.944563	0.96996	99	99
gondoate biosynthesis (anaerobic)	clinical_diagnosis	MCI	-0.00915988	0.131718	0.944558	0.96996	99	99
guanosine ribonucleotides de novo biosynthesis	clinical_diagnosis	MCI	0.00935472	0.131944	0.943478	0.96996	99	99
pyridoxal 5'-phosphate biosynthesis I	clinical_diagnosis	MCI	-0.0136039	0.190902	0.94319	0.96996	99	99
inosine-5'-phosphate biosynthesis I	clinical_diagnosis	MCI	0.00885891	0.131509	0.946292	0.970732	99	99
superpathway of pyridoxal 5'-phosphate biosynthesis and salvage	clinical_diagnosis	MCI	-0.0118448	0.186465	0.94935	0.972362	99	99
phosphopantothenate biosynthesis I	clinical_diagnosis	MCI	0.00830484	0.13541	0.951096	0.973647	99	99
superpathway of adenosine nucleotides de novo biosynthesis I	clinical_diagnosis	MCI	-0.00770122	0.129855	0.952708	0.974796	99	99
pantothenate and coenzyme A biosynthesis I	clinical_diagnosis	MCI	0.0076274	0.133782	0.954534	0.976161	99	99
Calvin-Benson-Bassham cycle	clinical_diagnosis	MCI	-0.00696209	0.129851	0.957241	0.977922	99	99
superpathway of adenosine nucleotides de novo biosynthesis II	clinical_diagnosis	MCI	-0.0067244	0.129654	0.958637	0.978342	99	99
pyrimidine deoxyribonucleotides de novo biosynthesis IV	clinical_diagnosis	MCI	-0.00657356	0.145568	0.963981	0.982282	99	99
thiazole biosynthesis I (E. coli)	clinical_diagnosis	MCI	-0.00629035	0.138549	0.963787	0.982282	99	99
coenzyme A biosynthesis I	clinical_diagnosis	MCI	0.00570547	0.130536	0.965137	0.982451	99	99
glycolysis III (from glucose)	clinical_diagnosis	MCI	0.00526639	0.131268	0.967998	0.98385	99	99
L-lysine biosynthesis III	clinical_diagnosis	MCI	0.00508223	0.130858	0.96902	0.984385	99	99
superpathway of L-serine and glycine biosynthesis I	clinical_diagnosis	MCI	0.00502252	0.131798	0.969602	0.984473	99	99
starch degradation V	clinical_diagnosis	MCI	-0.0045273	0.135684	0.973382	0.987807	99	99
pyruvate fermentation to isobutanol (engineered)	clinical_diagnosis	MCI	0.00376839	0.131221	0.97709	0.989546	99	99
N10-formyl-tetrahydrofolate biosynthesis	clinical_diagnosis	MCI	0.00288665	0.130811	0.982394	0.992893	99	99
isopropanol biosynthesis	clinical_diagnosis	MCI	0.00638062	0.352301	0.98555	0.9937	99	89
superpathway of L-arginine and L-ornithine degradation	clinical_diagnosis	MCI	-0.00788219	0.455532	0.986195	0.9937	99	79
superpathway of L-arginine, putrescine, and 4-aminobutanoate degradation	clinical_diagnosis	MCI	-0.00788219	0.455532	0.986195	0.9937	99	79
L-lysine biosynthesis VI	clinical_diagnosis	MCI	-0.00161737	0.130875	0.99014	0.995887	99	99
NAD salvage pathway I	clinical_diagnosis	MCI	0.00141527	0.132278	0.991463	0.996481	99	99
guanosine nucleotides degradation III	clinical_diagnosis	MCI	-0.00124457	0.136414	0.992721	0.99724	99	99
TCA cycle VI (obligate autotrophs)	clinical_diagnosis	MCI	0.0011866	0.141979	0.993332	0.997289	99	99
glycogen degradation I (bacterial)	clinical_diagnosis	MCI	0.00080827	0.133645	0.995175	0.998186	99	99
dTDP-L-rhamnose biosynthesis I	clinical_diagnosis	MCI	0.000417326	0.135911	0.99755	0.998556	99	99
cis-vaccenate biosynthesis	clinical_diagnosis	MCI	-1.89708e-05	0.131874	0.999885	0.999885	99	99
cob(II)yrinate a,c-diamide biosynthesis I (early cobalt insertion)	clinical_diagnosis	MCI	0.000189551	0.248837	0.999392	0.999885	99	98

## Sheet: Table S4
Table S4. List of microbiota taxa selected 100% times in the 10-fold cross-validation for cognitively normal vs. individuals with MCI
Unadjusted model
Microbiota taxa	β (95% CI)	Microbiota taxa	β (95% CI)
Lachnospiraceae_UCG-003	-0.198 [-0.205, -0.191]	Rothia	0.224 [0.216, 0.233]
Eubacterium_ventriosum_group	-0.183 [-0.191, -0.174]	UBA1819	0.196 [0.186, 0.205]
Odoribacter	-0.162 [-0.173, -0.152]	Intestinibacter	0.176 [0.166, 0.186]
Parasutterella	-0.136 [-0.144, -0.127]	Hydrogenoanaerobacterium	0.137 [0.130, 0.145]
Alistipes	-0.101 [-0.109, -0.092]
Sensitivity analysis with adjustments
Microbiota taxa	β (95% CI)	Microbiota taxa	β (95% CI)
Lachnospiraceae_UCG-003	-0.258 [-0.268, -0.248]	Hydrogenoanaerobacterium	0.165 [0.153, 0.177]
Holdemania	-0.130 [-0.141, -0.118]	Enterobacter	0.113 [0.104, 0.121]
Faecalibacterium	-0.129 [-0.137, -0.122]	Intestinibacter	0.100 [0.094, 0.106]
Odoribacter	-0.101 [-0.109, -0.093]
Parasutterella	-0.066 [-0.071, -0.061]
Abbreviations: CI, confidence interval; β, β-coefficient.
Regression was adjusted for age, sex, medical history of hypertension, sequencing platform and MMSE.
